# Supplementary material for: Field trial evaluation of the accumulation of omega-3 long chain polyunsaturated fatty acids in transgenic Camelina sativa: Making fish oil substitutes in plants
Source: Metab Eng Commun. 2015 Jul 9;2:93–8. doi: 10.1016/j.meteno.2015.04.002 (PMC4802427; doi:10.1016/j.meteno.2015.04.002)
Supplement: Supplementary file 1 — Supplementary data Supplementary Figure 1 Description of the location and layout of the GM C. sativa trial. Supplementary Figure 2 EPA and DHA levels present in GM seeds from plants grown in either field plots or glasshouse. Statistical analysis is as described in Methods. Supplementary Figure 3 Seed moisture content for field-grown and glasshouse material. [file mmc1.zip]

Archive with 1 entries (1 files):
- Supp Figs MEC - Revised.pptx
